# Supplementary material for: Packaged Foods Labeled as Organic Have a More Healthful Profile Than Their Conventional Counterparts, According to Analysis of Products Sold in the U.S. in 2019–2020
Source: Nutrients. 2021 Aug 29;13(9):3020. doi: 10.3390/nu13093020 (PMC8469099; doi:10.3390/nu13093020)
Supplement: Supplementary file 1 [file nutrients-13-03020-s001.zip]

Archive with 1 entries (1 files):
- nutrients-1328023-supplementary.pdf
